# Supplementary material for: Tumor response assessment by MRI following stereotactic body radiation therapy for hepatocellular carcinoma
Source: PLoS One. 2017 Apr 25;12(4):e0176118. doi: 10.1371/journal.pone.0176118 (PMC5404860; doi:10.1371/journal.pone.0176118)
Supplement: S1 Table — This table shows all data of patients and MRI. (XLSX) [file pone.0176118.s001.xlsx]

## Sheet: Sheet1
Patient	Number of lesion	Sex	Child-Pugh Score	cirrhosis1	cirrhosis2	cirrhosis3	cirrhosis4	cirrhosis5	cirrhosis6	cirrhosis7	AFP	Dose	segment	Subcapsular	Size	T2	diff	V1_Enhancement	V1_size	V1_hyperT2	V1_hyperdiff	V1_ring	V1_ring enhancement	V1_ ring hyperT2	V1_retraction	V1_recist	V1_ Out field lesion	V1_mrecist	V2_enhancement	V2_size	V2_hyperT2	V2_hyperdiff	V2_ring	V2_ring enhancement	V2_ring hyperT2	V2_retraction	V2_recist	V2_out of field lesion	V2_mrecist	V3_enhancement	V3_size	V3_hyperT2	V3_hyperdiff	V3_ring	V3_ring enhancement	V3_ring hyperT2	V3_retraction	V3_recist	V3_out of field lesion
1	1	2	B6	1	0	0	0	0	0	0	3	45	IV	1	14	0		0	6	0	0	50	1	1	1	2	0	1	0	4	0	0	34	1	1	1	2	1	1	0	3	0	0	12	1	1	1	2	1
2	1	1	A6	1	0	0	0	0	0	0	3	50	II	1	18	0	0		0	0	0	38		1	1	1	0	1	0	0	0	0	38	1	1	1	1	0	1	0	0	0	0	14	1	1	1	1	0
3	1	2	A7	1	0	0	1	0	0	0	350	30	VII	1	32	1	1
4	1	2	B7	0	0	1	0	0	0	0	4.2	45	IV	1	13	0	0	1	11	0	0	59	1	1	0	3	0	3	1	9	0	0	52	1	1	0	2	0	2	0	0	0	0	43	1	1	0	1	0
5	1	1	A5	0	0	0	0	1	0	0	2950	45	IV	1	31	1	1	1	35	1	1	0	0	0	0	3	0	3	1	33	1	1	0	0	0	0	3	0	3	1	20	1	1	15	0	0	0	2	0
6	1	1	A	1	1	0	0	0	0	0	3.1	45	VI	0	20	1	0	1	14	1	0	40	1	1	0	2	0	2	1	8	0	0	40	1	1	0	2	0	2	0	7	0	0	40	1	1	0	2	1
6	2	1	A	1	1	0	0	0	0	0	3.1	45	VI	0	27	1	0	1	25	1	1	48	1	1	0	3	0	3	1	23	1	0	48	1	1	0	3	0	3	0	13	0	0	48	1	1	0	2	1
7	1	2	A								34	45
8	1	2	A	0	0	0	0	0	1	0	1754	45	II-III	1	34	1	1
9	1	1	A6	0	1	0	0	0	0	0	10	45	II	0	15	0	0	0	0	0	0	85	1	1	0	1	0	1
9	2	1	A6	0	1	0	0	0	0	0	10	45	V	0	12	0	0	0	0	0	0	58	1	1	0	1	0	1
10	1	2	A6	0	1	0	0	0	0	0	1.6	45	VIII	0	15	1	1	0	0	0	0	45	1	1	0	1	0	1	0	0	0	0	45	1	1	0	1	0	1	0	0	0	0	45	1	1	0	1	0
11	1	1	A6	1	0	0	0	0	0	0	25.7	45	VI	0	32	1	1	0	16	0	0	45	1	1	0	2	0	1	0	11	0	0	40	1	1	0	2	1	1
11	2	1	A6	1	0	0	0	0	0	0	25.7	45	VIII	1	21	1	1	1	17	1	0	57	1	1	0	3	0	3	1	16	0	0	48	1	1	1	3	1	3
11	3	1	B9	1	0	0	0	0	0	0	18.3	45	VIII	0	11		1
12	1	1	A5	0	1	0	0	0	0	0	12.9	45	VI-VIII	1	12	0	0
13	1	1	A	1	0	0	0	0	0	0	21	45	VIII	0	13	1	0	0	10	1	1	61	1	0	0	3	0	1	0	7	0	0	52	1	0	0	2	0	1		0	0	0			0	1	1	0
14	1	1	A	0	1	0	0	0	0	0	3	45	VIII	1	33	1	1	1	20	1		63	1	1	0	2	0	2	0	21	1	1	52	1	1	1	2	0	1	0	17	0	0	49	1	1	1	2	0
15	1	1	A5	1	0	1	0	0	0	0	4.3	45	V	1	28	0	0	0	0	0	0	51	1	1	0	1	0	1	0	0	0	0	48	1	1	1	1	1	1	0	0	0	0	41	1	1	1	1	0
16	1	1	A5	0	1	0	0	0	0	0	17.7	45	III	0	20	1	1	0	6	0	0	53	1	1	0	2	1	1	0	0	0	0	58	1	1	0	1	0	1	0	0	0	0	58	1	1	0	1	0
17	1	1	A	1	0	0	0	0	0	0	275	45	VIII	1	18	1	0	1	15	1	0	51	1	1	1	3	0	3	0	11	0	0	51	1	1	1	3	0	1	0	0	0	0	51	1	1	1	1	0
17	2	1	A	1	0	0	0	0	0	0	275	45	VIII	1	8	1	0	1	8	0	0	51	1	1	1	3	0	3	0	0	0	0	51	1	1	1	1	0	1	0	0	0	0	51	1	1	1	1	0
18	1	2	A	1	0	0	0	0	0	0	15.8	45	V	0	18	1	0
19	1	1	A6	0	1	0	0	0	0	0	6	45	VII	1	27	0	0
20	1	1	A5	1	0	0	0	0	0	0	849	45
21	1	1	A	1	0	0	0	0	0	0	2	45	VII	1	33	1	1	0	25	0	0	97	1	1	0	3	0	1
21	2	1	A	1	0	0	0	0	0	0	2	45	VII-VIII	0	41	1	1	0	34	0	1	97	1	1	0	3	0	1
22	1	1	A5	0	1	0	0	0	0	0	8	45	VIII	0	25	1	1	0	23	1	1	60	1	1	0	3	0	1
22	2	1	A5	0	1	0	0	0	0	0	8	45	IV	0	25	1	1	0	14	1	0	57	1	1	0	2	0	1
23	1	1	A	1	0	0	0	0	0	0		45	IV-VIII	0	47	1	1	0	38	1	1	63	1	1	0	3	0	1		38	1	1	51		1	0	3	0		0	33	0	0	50	1	1	1	2	1
24	1	1	A6	1	0	0	0	0	0	0	3	45	II-III-I	1	35	1	1	1	34	1	1	65	1	1	0	3	0	3	0	28	1	1	81	1	1	0	3	0	1
25	1	2	A6	0	1	0	0	0	0	0	7.2	45	VII	0	13	1	0	0	6	0	0	64	1	0	0	2	0	1	0	6	0	0	55	1	1	0	2	0	1	0	5	0	0	57	1	1	0	2	0
26	1	1	A5	0	0	1	0	0	0	0		45	V	0	14	1	0	0	14	0	0	54	1	1	0	3	0	1	0	14	0	0	48	1	1	0	3	0	1
26	2	1	A5	0	0	1	0	0	0	0		45	VIII	1	26	1	1
27	1	1	A	1	1	0	0	0	0	0	8.4	45	V-VIII	1	45	0	0
28	1	1	A	0	1	0	0	0	0	0	49.7	45	V	1	44	1	1	1	32	1	1	92	1	1	0	3	0	3	1	22	1	1	78	1	1	0	2	0	2
29	1	2	B7	0	0	1	0	0	0	1	3	42.5	IV	0	14	1	0	0	0	0	0	66	1	1	0	1	0	1	0	0	0	0	56	1	1	0	1	0	1	0	0	0	0	51	1	1	1	1	0
30	1	1	B8	1	0	0	0	0	0	0	45	45	IV	1	20	1	1	1	19	0	0	47	1	0	0	3	0	3	0	14	0	0	35	1	1	0	2	0	1	0	14	0	0	34	1	1	0	2	0
31	1	1	A	0	0	1	0	0	0	0		45	V	1	27	1	1	1	23	0		112	1	1	0	3	0	3	1	18	0		109	1	1	1	2	0	2	1	18	0		109	1	1	1	2	0
31	2	1	A	0	0	1	0	0	0	0		45	IV-II	1	19	1	1	0	0	0		112	1	1	0	1	0	1	0	0	0		109	1	1	1	1	0	1	0	0	0		109	1	1	1	1	0
32	1	1	A5	0	1	0	0	1	0	0	5	45	VIII	0	24	1	1	1	31	1	1	58	1	1	0	4	0	4	1	27	1	1	53	1	1	0	2	0	2	1	27	1		53	1	1	1	2	0
33	1	1	A6	0	1	0	0	1	0	0	3	45	IV	0	14	0	0	1	8	0	0	62	1	1	0	2	0	2	1	39	0	0	27	1	1	0	4	1	4
33	2	1	A6	0	1	0	0	1	0	0	3	45	IV	0	15	0	0	0	16	0	0	62	1	1	0	3	0	1
34	1	1	A5	0	0	1	0	0	0	0		45	VI-VII	0	15	1	1	1	14	0	0	105	1	1	0	3	0	3	0	8	0	0	105	1	1	0	2	0	1	0	8	0	0	77	1	1	0	2	1
35	1	1	A	0	0	1	0	0	0	0	14.5	45	VII	0	12	0	1	0	13	0	0	67	1	1	0	3	0	1	0	11	0	0	67	1	1	0	3	0	1	0	11	0	0	57	1	1	0	3	0
[truncated: 24 more columns]
